# Supplementary material for: Photodynamic Inactivation of Pseudomonas aeruginosa by PHEMA Films Loaded with Rose Bengal: Potentiation Effect of Potassium Iodide
Source: Polymers (Basel). 2021 Jul 6;13(14):2227. doi: 10.3390/polym13142227 (PMC8309320; doi:10.3390/polym13142227)
Supplement: Supplementary file 1 [file polymers-13-02227-s001.zip]

Archive with 1 entries (1 files):
- polymers-1275698-supplementary.pdf
